# Supplementary material for: Comprehensive Characterization of the Genetic Landscape of African Swine Fever Virus: Insights into Infection Dynamics, Immunomodulation, Virulence and Genes with Unknown Function
Source: Animals (Basel). 2024 Jul 26;14(15):2187. doi: 10.3390/ani14152187 (PMC11311002; doi:10.3390/ani14152187)
Supplement: Supplementary file 1 [file animals-14-02187-s001.zip]

Archive with 2 entries (2 files):
- animals-3079750-supplementary/Supplementary table 1.xlsx
- animals-3079750-supplementary/Supplementary table 2.pdf
