# Supplementary material for: Comprehensive Characterization of the Genetic Landscape of African Swine Fever Virus: Insights into Infection Dynamics, Immunomodulation, Virulence and Genes with Unknown Function
Source: Animals (Basel). 2024 Jul 26;14(15):2187. doi: 10.3390/ani14152187 (PMC11311002; doi:10.3390/ani14152187)
Supplement: Supplementary file 1 [file animals-14-02187-s001.zip › animals-3079750-supplementary/Supplementary table 1.xlsx]

## Sheet: Sheet1
					FR682468.2		MN393477.1
Genes	Protein	Protein type	Process involved	Specific function	Start	Stop	Start	Stop
DP60R	pDP60R		Unknown	non-expressed ORFs in GRG2007, HG2018	416	580
ASFV_G_ACD_01990	ASFV_G_ACD_01990		Unknown	non-expressed ORFs in GRG2007, HG2018	701	847	920	1066
MGF_360-1L_a1	MGF_360-1L_a1		Unknown		1812	2645	2032	2583
MGF_360-1L_b1	MGF_360-1L_b1		Unknown		2573	2893	2793	3113
MGF_360-2L	MGF_360-2L		Unknown		2979	4067	3198	4286
KP177R	p22		Unknown		4208	4741	4442	4960
L83L	pL83L		Immune modulation of cGAS-STING pathway	mediates autophagy-lysosomal degradation of STING thus reducing IFN-I production	4878	5123	5097	5342
L60L	pL60L		Unknown	Could be involved in virulence and replication	5224	5382	5443	5601
MGF_360-3L	MGF_360-3L		Unknown		5541	6611	5760	6830
MGF_110-1L	MGF_110-1L		Unknown		7004	7648	7276	7866
ASFV_G_ACD_00090	ASFV_G_ACD_00090		Unknown	non-expressed ORFs in HG2018	7647	7760
MGF_110-2L	MGF_110-2L		Unknown		7828	8142	8046	8360
MGF_110-3L	MGF_110-3L		Unknown		8239	8613	8457	8831
ASFV_G_ACD_00120	ASFV_G_ACD_00120		Unknown		8724	8948
MGF 110-4L	MGF 110-4L (XP124L)		Unknown		8927	9301	9145	9519
MGF_110-5L-6L	MGF_110-5L-6L		Unknown		9490	10107	9708	10325
MGF_110-7L	MGF_110-7L		Translation	enhances eIF2α phosphorylation and facilitates ASFV translation	10314	10727
285L	p285L		Unknown	May be relevant for replication or virulence	11042	11326
ASFV_G_ACD_00160	ASFV_G_ACD_00160		Unknown	non-expressed ORFs in GRG2007, HG2018	11068	11196
MGF_110-8L	MGF_110-8L		Unknown		11455	11838
MGF_100-1R	MGF_100-1R		Unknown		12056	12430	12274	12648
ASFV_G_ACD_00190	ASFV_G_ACD_00190		Unknown	non-expressed ORFs in HG2018	12456	12581
MGF_110-9L	MGF_110-9L		Virulence gene		12590	13462	12807	13679
ASFV_G_ACD_00210	ASFV_G_ACD_00210		Unknown	non-expressed ORFs in HG2018	13461	13652
MGF_110-10L - MGF_110-14L FUSION	MGF_110-10L - MGF_110-14L FUSION		Unknown		13753	14571
Poly C region	Poly C region		Unknown		14225	14237
ASFV_G_ACD_00240	ASFV_G_ACD_00240		Unknown		14570	14680
MGF_110-11L	MGF_110-11L		Unknown				13970	14785
MGF_110-12L	MGF_110-12L		Unknown		14761	15120	14975	15334
MGF_110-13La	MGF_110-13La		Unknown		15206	15553
MGF_110-13Lb	MGF_110-13Lb		Unknown		15663	16031
Poly C region	Poly C region		Unknown		15666	15682
MGF_110-13L	MGF_110-13L		Unknown				15420	16241
MGF_360-4L	MGF_360-4L		Unknown		16212	17375	16422	17585
Poly G region	Poly G region		Unknown		17624	17632
ASFV_G_ACD_00300	ASFV_G_ACD_00300		Unknown		17929	18045
MGF_360-6L	MGF_360-6L		Unknown		18189	19316	18396	19523
HYPOTHETICAL	HYPOTHETICAL		Unknown		19411	19506
ASFV_G_ACD_00320	ASFV_G_ACD_00320		Unknown		19544	19669
ASFV_G_ACD_00330	ASFV_G_ACD_00330		Unknown		19857	19970
ASFV_G_ACD_00350	ASFV_G_ACD_00350		Unknown		19967	20098
Poly G region	Poly G region		Unknown		19993	20008
ASFV_G_ACD_00360	ASFV_G_ACD_00360		Unknown	non-expressed ORFs in GRG2007, HLJ2018, HG2018	20169	20285
X69R	pX69R		Unknown	non-expressed ORFs in HG2018	20197	20406
MGF_300-1L	MGF_300-1L		Unknown		20704	21510	20906	21716
MGF_300-2R	MGF_300-2R		Unknown		22336	22818	22539	23021
MGF_300-4L	MGF_300-4L		Unknown		22908	23900	23111	24103
MGF_360-8L	MGF_360-8L		Unknown		24014	24973	24217	25176
MGF_360-9L	MGF_360-9L		Immune modulation of JAK-STAT pathway	degrades STAT1 via the ubiquitin–proteasome pathways	25135	26187	25338	26390
MGF_360-10L	MGF_360-10L		Virulence gene		26373	27410	26576	27613
MGF_360-11L	MGF_360-11L		Immune modulation of cGAS-STING pathway	Interacts via pathways of cysteine, ubiquitin-proteosome and autophagy and breaks down TBK1 and IRF7 inhibiting phosphorylation of TBK1 and IRF3. Also inhibit activation of the IFN-β and ISRE promoters.	27438	28499	27641	28702
MGF_505-1R	MGF_505-1R		Unknown		28707	30302	28910	30505
MGF_360-12L	MGF_360-12L		Replication	Based on knockout experiments. Mechanism unknown.
			immmune modulation of NF-κB pathway	reduces the nuclear transport of the nuclear transport proteins KPNA2, KPNA3, and KPNA4 and interrupts the interaction between p65 and nuclear transport proteins causing NF-κB inactivation.	30355	31407	30558	31610
MGF_360-13L	MGF_360-13L		Immune modulation of cGAS-STING pathway	downregulates cGAS-STING pathway by degrading STING	31568	32629	31771	32832
MGF_360-14L	MGF_360-14L		Immune modulation of cGAS-STING pathway	K63-linked ubiquitination of IRF3 by interaction with E3 ubiquitin ligase TRIM21, thus degrading IRF3 and inhibiting the type I IFN production	32814	33887	33228	34091
MGF_505-2R	MGF_505-2R		Virulence gene		34093	35673	34297	35877
MGF_505-3R	MGF_505-3R		Immune modulation of cGAS-STING pathway	downregulates cGAS-STING pathway by degrading TBK1	35760	36602	35964	36806
ASFV_G_ACD_00520	ASFV_G_ACD_00520		Unknown	non-expressed ORFs in HG2018	36680	36802
MGF_505-4R	MGF_505-4R		Unknown		36770	38290	36974	38494
MGF_505-5R	MGF_505-5R		Unknown		38319	39815	38523	40019
MGF_505-6R	MGF_505-6R		Unknown		40016	41593	40220	41797
MGF_505-7R	MGF_505-7R		Immune modulation of cGAS-STING pathway	interact with STING and inhibits its expression via autophagy	41723	43306	41927	43510
			Immmune modulation of NF-κB pathway	Interacts with IKKα and inhibits NF-κB activation and NF-κB-mediated IL-1β transcription
			Immune modulation of JAK-STAT pathway	suppresses the activation of IFN downstream signaling through the degradation of JAK1 and JAK2
			Immune modulation of NLRP3 inflammasome activity	Expresses and interacts with NLRP3 through its NACHT and LRR domains disrupting the formation of ASC specks triggered by the NLRP3 inflammasome
MGF_505-9R	MGF_505-9R		Unknown		43610	45130	43814	45334
MGF_505-10R	MGF_505-10R		Unknown		45542	47170	45746	47374
A224L	pA224L	IAP homolog	Immmune modulation of NF-κB pathway	Inhibit T-cell activation through NF-κB pathway	47287	47961	47491	48165
			Apoptosis inhibition	Binds and inhibits caspase 3 thus activating the NF-kB transcription factor and the anti-apoptotic genes it controls thus facilitating cell death evasion
			Translation	Inhibits apoptosis and induces expression of elongation initation factors
ASFV_G_ACD_00600	ASFV_G_ACD_00600		Unknown		48000	48152
A104R	pA104R		Replication	DNA binding protein	48322	48636	48526	48840
			Assembly and release	Genome packaging
A240L	pA240L	Thymidylate kinase	Replication	Deoxyribonucleotide triphosphate (dNTPs)	48633	49343	48837	49547
A118R	pA118R		Unknown		49255	49437
A151R	pA151R		Virulence gene		49652	50107	49856	50311
MGF_360-15R	MGF_360-15R		Endosomal trafficking and uncoating	entry and fusion	50346	51215	50589	51419
HYPOTHETICAL	HYPOTHETICAL				51233	51337
A238L	pA238L		Immmune modulation of NF-κB pathway	Hinders NFkB interaction with the p65 subunit of NFkB by inhibiting CBP/p300 co-activators	51451	52140	51655	52344
			Immune modulation of NFAT pathway	Affects the phosphatase activity of calcineurin interacting with its catalytic subunit, thus inhibiting the NFAT activation. Also suppresses the transcription of COX-2.
A859L	pA859L		Transcription	Helicase	52181	54757	52385	54961
A179L	pA179L		Apoptosis inhibition	similar apoptosis inhibitor function as A224L
			Virulence gene		54759	55298	54963	55502
A137R	p11.5		Immune modulation of cGAS-STING pathway	degrades TBK1 by autophagosome and lysosome-dependent pathway	55531	55944	55735	56148
F317L	pF317L		Immmune modulation of NF-κB pathway	decreases the phosphorylation of IKKβ leading to reduced phosphorylation and ubiquitination of IκBα.	55977	56930	56181	57134
F334L	pF334L	Ribonucleotide reductase (small subunit)	Replication	Deoxyribonucleotide triphosphate (dNTPs)	56956	57960	57160	58143
F778R	pF778R	Ribonucleotide reductase (small subunit)	Replication	Deoxyribonucleotide triphosphate (dNTPs)	57981	60317	58185	60521
F165R	pF165R		Unknown		60350	60847	60641	61051
F1055L	pF1055L	helicase superfamily II	Replication	Helicase protein fused with DNA primase	60834	63980	61038	64184
K205R	pK205R		Virulence gene		64174	64791	64378	64995
K78R	p10		viral entry and internalization	Aids in attachment and adsorption
			Replication	DNA binding protein	64880	65116	65084	65320
				Import to nucleus
			Assembly and release	Genome packaging
K196R	pK196R	Thymidine kinase	Replication	Deoxyribonucleotide triphosphate (dNTPs)	65113	65703	65317	65907
K145R	pK145R		Unknown	Late gene. May be involved in virion morphogenesis and immune evasion	65719	66156	65923	66360
K421R	pK421R		Unknown		66190	67458	66394	67662
EP1242L	pEP1242L		Transcription	RNA polymerase subunit 2	67499	71227	67703	71431
EP84R	pEP84R		Assembly and release	Interaction with CP2475L initiates core-shell formation by channelling the target membrane of the core shell polyproteins	71306	71560	71510	71764
EP424R	pEP424R	FTS-J-like RNA methyltransferase	Translation	Post-translational RNA modification– capping enzyme – stabilize rRNA	71596	72852	71800	73056
EP152R	pEP152R		Unknown	Located in the transmembrane domain	73347	73805	73551	74009
EP153R	pEP153R	C-type lectin domain containing protein	Apoptosis inhibition	pEP153R interacts with p53, an apoptic cascade regulator, thus reducing its transactivating activity	73808	74284	74012	74494
EP402R	CD2	Type I transmembrane protein	viral entry and internalization	By interaction with actin-binding adaptor protein SH3P7 and adaptor protein AP1, it involves cell-cell adhesion and endocytosis	74354	75436	74564	75646
			Immune modulation of cGAS-STING pathway	blocks ER to Golgi translocation of STING thus preventing STING activation
			Immmune modulation of NF-κB pathway	Interacts with CD58, resulting in NF-κB activation and IFN-β induction
			Immune modulation of NFAT pathway	Impairs the formation of the IFNAR1-TYK2 and IF-NAR2-JAK1 complexes
EP364R	pEP364R		Immune modulation of cGAS-STING pathway	Interact with cGAMP and exert their PDE activity to cleave 2′,3′-cGAMP blocking cellular cGAMP-mediated antiviral responses	75506	76615	75716	76825
M1249L	pM1249L		Assembly and release	form a complicated network with pH240R, p17, p49 immediately below the outer capsid shell, stabilizing the whole capsid. attaches to the penton core, and p72 capsomers along with p17 to form zippers	76679	80428	76889	80638
			Immune modulation of cGAS-STING pathway	Degrades IRF3 via the lysosomal pathway supressing cGAS-STING pathway
M448R	pM448R		Transcription	RNA ligase for splicing	80468	81814	80678	82024
C129R	pC129R		Immune modulation of cGAS-STING pathway	interact with cGAMP and exert their PDE activity to cleave 2′,3′-cGAMP blocking cellular cGAMP-mediated antiviral responses	81901	82290	82111	82500
C84L	pC84L		Unknown	Deletion reduces virulence	82348	82578	82558	85435
C717R	pC717R		Unknown	belonging to a PK-like protein superfamily	83072	85225	83282	85435
C122R	pC122R		Unknown	Codes a structural component of the virus particle	85212	85529
C257L	pC257L		Unknown	transmembrane region and putative signal peptide	85942	86715	86152	86925
C475L	pC475L	Polyadenylation enzyme	Transcription	Post-transcriptional modification - 3’ Poly(A) polymerase	86694	88121	86904	88331
C315R	pC315R	TFIIB	Transcription	Transcription factor - RNAP recruitment to form transcription initiation complex	88174	89121	88384	89331
C147L	pC147L		Transcription	RNA polymerase subunit 6	89189	89632	89399	89842
C62L	pC62L		Unknown		89792	89980	89859	90227
C962R	pC962R		Replication	Primase	90062	92950	90272	93160
ASFV_G_ACD_01020	ASFV_G_ACD_01020		Unknown	non-expressed ORFs in HLJ2018, HG2018	90901	93059	93111	93269
B962L	pB962L	I8-like	Transcription	Transcription factor - Helicase	93088	95976	93298	96186
B119L	pB119L		Virulence gene		95936	96295
B318L	pB318L	trans-pentenyl transferase	Assembly and release	Associates with the precursor viral membrane from the ER involved in virus factory formation	96276	97232	96486	97442
B438L	p49	trans-prenyltransferase	Assembly and release	vertices formation of the icosahedral capsid.	97199	98515	97409	98725
				form a complicated network with other proteins below the outer capsid shell, stabilizing the whole capsid
B169L	pB169L		Unknown		98528	99022	98738	99232
B475L	pB475L		Unknown		99039	100466	99249	100676
B354L	pB354L	A32-like ATPase	Assembly and release	processing DNA ends for strand exchange or single-strand annealing during recombination	100601	101665	100811	101875
B602L	pB602L	chaperone	Assembly and release	Folding of p72 (B646L) and p49 (B438L) resulting in capsid formation	101676	103268	101886	103478
B385R	pB385R	VV A2-like	Transcription	Transcription factor	103323	104480	103534	104691
B646L	p72	major capsid protein	Assembly and release	Capsid assembly by interaction with pE120R	104577	106517	104788	106728
				p72 binds to the endoplasmic reticulum (ER) membrane and forms capsid on the ER membrane's convex surface and the inner core shell on its concave surface
			viral entry and internalization	facilitates viral bending
B125R	pB125R		Transcription	Viral gene transcription and RNA modification	106557	106934	106768	107145
B117L	pB117L	viroporin	Unknown	Putative permeabilization of the ER-derived envelope	106907	107254	107118	107465
B407L	pB407L		Unknown		107261	108499	107472	108710
B175L	pB175L	VV A1-like	Transcription	transcription factor and RNA modification	108527	109054	108738	109265
B263R	pB263R	TBP	Transcription	Transcription factor - TATA-binding protein	109101	109892	109312	110103
B66L	pB66L		Unknown		109889	110089
G1340L	pG1340L	VV A7L-like	Transcription	Transcription factor	110095	114117	110306	114328
G1211R	pG1211R	DNA polymerase family B	Replication	DNA polymerase	114158	117778	114381	117989
CP123L	pCP123L		Unknown	Membrane proteins with single putative transmembrane segment	117775	118143	117986	118354
CP2475L (pp220)	p150		Assembly and release	Form viral matrix structures	118249	125679	118460	125890
	p37	Nucleocytoplasmic shuttling protein	Replication	Shuttling between nucleus and cytoplasm
	p34		Endosomal trafficking and uncoating	entry and fusion
			Assembly and release	Form viral matrix structures
	p14		Replication	Transport to nucleus
	p5		Unknown
CP204L	P32 (P30)		Virulence gene	eliciting virus neutralizing antibodies	125783	126367	125994	126554
			viral entry and internalization	Similar function to p54 in viral entry
CP530R (pp62/pp60)	p35		Assembly and release	Acts as a docking scaffold and recruits host membrane and other components to core shell during virus assembly, thus stabilizing the mature virion	126398	127990	126609	128201
	p15	Matrix protein	Transcription	Mechanism unknown
			Assembly and release	Engages with other components during virus assembly, aiding in the stabilization of the mature virus particle
	p8		Assembly and release	Engages with other components during virus assembly, aiding in the stabilization of the mature virus particle
CP80R	pCP80R		Transcription	RNA polymerase subunit 10	127993	128235	128204	128446
CP312R	pCP312R		Unknown		128277	129200	128473	129411
O174L	pO174L		Replication	BER pathway - Pol X	129221	129745	129432	129956
O61R	p12		viral entry and internalization	locates the host cell receptor to initiate attachment	129795	129980	130006	130191
NP1450L	pNP1450L		Transcription	RNA polymerase subunit 1	130060	134442	130271	134623
NP419L	pNP419L		Replication	DNA ligase	134495	135754	134706	135965
NP868R	pNP868R	methyltransferase	Transcription	Post-transcriptional modification - 5’ mRNA capping enzyme	135819	138425	136030	138636
D250R	pD250R (g5R)		Transcription	Post-transcriptional modification - 5’ mRNA decapping enzyme	138482	145994	138693	139445
			Translation	Reduce transcript count and prevent over translation
D129L	pD129L		Unknown	non-expressed ORFs in GRG2007	139414	139803	139625	140014
DP79L	pDP79L		Unknown	non-expressed ORFs in GRG2007	139876	140115	140087	140326
D339L	D339L		Transcription	RNA polymerase subunit 7	140184	141203	140395	141414
D1133L	D1133L	VV-D11L like	Transcription	transcription factor, ATPase activity, RNA modification	141335	144736	141546	144947
D117L	p17		Assembly and release	D117L (p17) interacts with M1249L and B646L (p72) forming capsid framework of zipper structure and determining the size of capsid. Work with other proteins to form a complicated network immediately below the outer capsid shell, stabilizing the whole capsid. forming icosahedral intermediate within the viral precursor membrane. , ensures capsid stability.	144967	145320	145178	145531
D205R	pD205R		Transcription	RNA polymerase subunit 5	145377	145994	145588	146205
D345L	pD345L	lambda-like recombinase	Replication	BER pathway - 5’/3’ exonuclease	146021	147058	146232	147269
			Assembly and release	processing DNA ends for strand exchange or single-strand annealing during recombination
			Immmune modulation of NF-κB pathway	interacts and disrupts the kinase activity of IKKα and IKKβm thus suppressing NF-κB activation
S183L	pS183L		Virulence gene		147058	147609	147269	147890
S273R	pS273R	SUMO-like protease	Assembly and release	Hydrolysis of pp220 and pp62 to form mature virions and be fitted into the core shell	147670	148491	147881	148702
			Immune modulation of cGAS-STING pathway	Causes immunosuppresion by suppressing ISRE, IFNβ and NF-κB promoter activity, restricting phosphorylation activity of IRF3 and TBK1 and by interacting with STING and IKK-ε
			Immune modulation of JAK-STAT pathway	Interacts with STAT2 and recruits E3 ubiquitin ligase DCST1, leading to K48-linked polyubiquitination of STAT2 and thus its proteasomal degradation. It also interacts with CSF2RA to downregulate the JAK2-STAT3 pathway and promote apoptosis to inhibit ASFV replication at later stage.
			Immune modulation of NLRP3 inflammasome activity	inhibit pyroptosis through non-canonical cleavage of swine GSDMD to form a shorter GSDMD-NT (N1~107).
P1192R	pP1192R		Replication	DNA topoisomerase II	148526	152104	148737	152315
H359L	pH359L		Transcription	RNA polymerase subunit 3	152136	153215	152347	153426
H171R	pH171R		Unknown		153250	153765	153461	153976
H124R	pH124R		Unknown		153805	154179	154016	154390
H339R	pH339R	Alpha-NAC binding protein	Unknown		154202	155221	154413	155432
H108R	Ph108r		Virulence gene		155233	155559	155444	155770
H223R	H223R		Unknown	non-expressed ORFs in HG2018	155519	156220	155730	156431
H240R	pH240R		Assembly and release	Interacts with p17, p49, and M1249L form a complicated network immediately below the outer capsid shell, stabilizing whole capsid	156335	157060	156546	157271
			Immmune modulation of NF-κB pathway	Mediates autophagic degradation of NF-κB essential modulator (NEMO), thus suppressing the phosphorylation of p65 and IκBα
			Immune modulation of JAK-STAT pathway	interacts with IFNAR1 and IFNAR2 to disrupt the interaction of IFNAR1-TYK2 and IFNAR2-JAK1 respectively suppressing nuclear import of STAT1 and STAT2 and ISGs expression
			Immune modulation of NLRP3 inflammasome activity	interacts and supresses NLRP3 oligomerization that results in decreased formation of ASC (adaptor protein) and NLRP3 oligomers
R298L	pR298L		Unknown		157053	157949	157264	158160
Q706L	pQ706L		Replication	Helicase	157924	160044	158135	160255
QP509L	pQP509L	VV A18-like	Transcription	Transcription termination, Transcript release	160002	161531	160213	161742
			Replication	Helicase
QP383R	pQP383R		Virulence gene		161521	162672	161858	162883
E184L	pE184L		Immune modulation of cGAS-STING pathway	interacts and inhibits the dimerization and oligomerization of STING, restricting the expression of IFN-β and IL-1β	162620	163174	162831	163385
E183L	p54		viral entry and internalization	facilitates virus entry to the perinuclear area of the cell by binding to LC8 chain of dynein
			Assembly and release	Involved in ER collection and its transformation into the viral membrane precursor. Essential for correct core shell assembly. Aid in moving mature virions and capsid proteins to move from the VF to the cell membrane and leave the host cells by budding through microtubule transport.	163218	163772	163429	163983
E423R	pE423R		Unknown		163803	165074	164014	165285
E301R	pE301R	PCNA-like	Replication	Sliding clamp	165225	166130	165436	166341
				BER pathway
			Immune modulation of cGAS-STING pathway	Interacts with IRF3 and hinders phosphorylation and restricts its translocation by cGAMP and poly(dA:dT)
E146L	pE146L		Unknown	Located in the transmembrane domain	166164	166604	166375	166815
E199L	pE199L		Endosomal trafficking and uncoating	membrane fusion and core delivery by creating pores facilitating core penetration	166841	167440	167052	167642
E165R	pE165R	Uracil deoxyribonucleoside triphosphatase dUTPase	Replication	Deoxyribonucleotide triphosphate (dNTPs)	167468	167965	167679	168176
E248R	pE248R	VV L1 like	Endosomal trafficking and uncoating	Component of the Entry-fusion complex of ASFV situated in the inner membrane	167988	168734	168199	168945
E120R	P14.5		Viral entry and internalization	mediates intracellular virus transport
			Assembly and release	Capsid assembly is mediated by an interaction with p72. Also involved in microtubule transport with p54	168776	169144	168987	169355
			Immune modulation of cGAS-STING pathway	binds with IRF3 thereby hindering phosphorylation
EP296R	pEP296R		Replication	BER pathway - AP endonuclease	169174	170064	169385	170275
E111R	pE111R		Unknown		170067	170402	170278	170613
E66L	pE66L		Translation	phosphorylates eIF2α by interacting with protein kinase R causing Host translational arrest	170485	170637
I267L	pI267L		Immune modulation of JAK-STAT pathway	facilites degradation of IRF9 and STAT2	170641	171444	170852	171655
I226R	pI226R		Immune modulation of cGAS-STING pathway	binds with IRF3 and hinder phosphorylation	171596	172276	171807	172487
I243L	pI243L	transcript cleavage/elongation factor TFIIS	Transcription	elongation and release of arrested RNAP to initiate transcription from a different site	172273	173004	172484	173209
I73R	pI73R		Translation	Retention of cellular mRNAs within the nucleus	173088	173306	173299	173517
I329L	pI329L		virulence gene		173516	174505	173737	174726
I215L	pI215L	ubiquitin-conjugating enzyme	Transcription	post-transcriptional modification - E2 ubiquitin binding enzyme	174794	175432	175015	175653
			Translation	Translation initiation – by overexpression of eIF4E through CUL4B binding
			Replication	Mechanism unknown
			Immune modulation of cGAS-STING pathway	Causes degradative interaction with RNF138 and RNF128 thus inhibiting type I IFN production and K63-linked polyubiquitination of TBK1
			Immune modulation of JAK-STAT pathway	interacts with IRF9 for autophagic degradation in a ubiquitin-conjugating activity-independent manner
I177L	pI177L		Unknown	Deletion reduced virus replication	175473	176006	175694	176227
ASFV_G_ACD_01760	ASFV_G_ACD_01760		Unknown	non-expressed ORFs in GRG2007, HLJ2018	175922	176006
I196L	p1196L		Unknown	transmembrane region and putative signal peptide	175999	176607	176220	176828
DP238L	pDP238L		Unknown		176701	177417	176922	177638
MGF_360-16R	MGF_360-16R		Unknown		177594	178652	177815	178873
DP63R	pDP63R		Unknown	non-expressed ORFs in GRG2007	178506	178652
MGF_505-11L	MGF_505-11L		Unknown		178732	180360	178953	180581
MGF_100-1L	MGF_100-1L		Unknown		180479	180904	180700	181125
MGF_100-3L	MGF_100-3L		Unknown		181269	181577	181490	181798
I7L	pI7L		Unknown		181676	181984	181897	182205
HYPOTHETICAL			Unknown		182044	128151
I8L	pI8L		Unknown		182198	182509	182419	182730
ASFV_G_ACD_01870	ASFV_G_ACD_01870		Unknown	non-expressed ORFs in HG2018	182604	182741
I9R	pI9R		Unknown		182704	182994	182925	183215
I10L	pI10L		Unknown		183070	183582	183291	183803
L11L	pL11L		Unknown		183821	184102	184042	184275
MGF_360-18R	MGF_360-18R		Unknown		184332	185045	184553	185266
DP71L	pDP71L		Translation	dephosphorylates eIF2α and facilitates ASFV transaltion	185028	185240	185249	185461
DP96R	pDP96R		Immune modulation of cGAS-STING pathway	Inhibits activation of IFN- β and ISRE promotors thereby supressing the TBK1 phosphorylation. Also by inhibiting IKK, cGAS-STING and TBK1, DP96R inhibits NF-κB	185339	185629	185667	185834
			Immmune modulation of NF-κB pathway	also affects the cGAS/ STING-mediated NF-κB signaling by blocking the activation of TBK1 and IKKβ.
ASFV_G_ACD_01940	ASFV_G_ACD_01940		Unknown		185929	186087
MGF_360-19Ra	MGF_360-19Ra		Unknown		186240	187049
MGF_360-19Rb	MGF_360-19Rb		Unknown		187063	187332
MGF_360-19R	MGF_360-19R		Unknown				186461	187270
ASFV_G_ACD_01960	ASFV_G_ACD_01960		Unknown		187401	187532
MGF_360-13L	MGF_360-13L		Unknown				187284	187553
MGF_360-21R	MGF_360-21R		Unknown		187978	189048	188199	189269
ASFV_G_ACD_01980	ASFV_G_ACD_01980		Unknown		189037	189231
A276R	pA276R		Virulence gene
A528R	pA528R		Virulence gene
DP148R	pDP148R		Virulence gene
C105R	pC105R		Transcription	RNA polymerase subunit 9
MGF-505-11R	MGF-505-11R		Immune modulation of cGAS-STING pathway	interact with STING and inhibits its expression via autophagy
